# Supplementary material for: 9-Hydroxyaristoquinolone: A New Indole Alkaloid Isolated from Aristotelia chilensis with Inhibitory Activity of NF-κB in HMC-3 Microglia Cells
Source: Int J Mol Sci. 2025 Mar 7;26(6):2419. doi: 10.3390/ijms26062419 (PMC11942453; doi:10.3390/ijms26062419)
Supplement: Supplementary file 1 [file ijms-26-02419-s001.zip]

Archive with 1 entries (1 files):
- ijms-3468768-supplementary.pdf
